# Supplementary material for: Distinct Markers of Discordant Treatment Response to Lifestyle Intervention in MASLD, Independent of Weight Loss
Source: Biomedicines. 2025 Sep 4;13(9):2161. doi: 10.3390/biomedicines13092161 (PMC12466973; doi:10.3390/biomedicines13092161)
Supplement: Supplementary file 1 [file biomedicines-13-02161-s001.zip]

Archive with 1 entries (1 files):
- biomedicines-3761775-supplementary.pdf
